# Supplementary material for: The Effect of Heterozygous Mutation of Adenylate Kinase 2 Gene on Neutrophil Differentiation
Source: Int J Mol Sci. 2022 Dec 17;23(24):16089. doi: 10.3390/ijms232416089 (PMC9786915; doi:10.3390/ijms232416089)
Supplement: Supplementary file 1 [file ijms-23-16089-s001.zip]

Archive with 1 entries (1 files):
- ijms-2042229-supplementary.pdf
